# Supplementary material for: Global trends in research on irritable bowel syndrome and the brain–gut axis: Bibliometrics and visualization analysis
Source: Front Pharmacol. 2022 Sep 8;13:956204. doi: 10.3389/fphar.2022.956204 (PMC9493189; doi:10.3389/fphar.2022.956204)
Supplement: Supplementary file 1 [file Table1.XLSX]

## Sheet: Search strategy
steps	search strategy	results
	TS=“Irritable Bowel Syndrome” OR“Irritable Bowel Syndromes” OR “Syndrome, Irritable Bowel” OR“Syndromes, Irritable Bowel” OR“Colon, Irritable” OR“Irritable Colon” OR“Colitis, Mucous” OR“Colitides, Mucous” OR“Mucous Colitides” OR“Mucous Colitis”and TS=“Brain-Gut Axis” OR“Axis, Brain-Gut” OR“Brain Gut Axis” OR“Gut and Brain Axis” OR“Gut-Brain Axis” OR“Axis, Gut-Brain” OR “Gut Brain Axis” OR“Brain a…
#1	(((((((((TS=(Irritable Bowel Syndrome)) OR TS=(Irritable Bowel Syndromes)) OR TS=(Syndrome, Irritable Bowel)) OR TS=(Syndromes, Irritable Bowel)) OR TS=(Colon, Irritable)) OR TS=(Irritable Colon)) OR TS=(Colitis, Mucous)) OR TS=(Colitides, Mucous)) OR TS=(Mucous Colitides)) OR TS=(Mucous Colitis)	13757
#2	(((((((((((((((((((((((((TS=(Brain-Gut Axis)) OR TS=(Axis, Brain-Gut)) OR TS=(Brain Gut Axis)) OR TS=(Gut and Brain Axis)) OR TS=(Gut-Brain Axis)) OR TS=(Axis, Gut-Brain)) OR TS=(Gut Brain Axis)) OR TS=(Brain and Gut Axis)) OR TS=(Microbiota-Gut-Brain Axis)) OR TS=(Axis, Microbiota-Gut-Brain)) OR TS=(Microbiota Gut Brain Axis)) OR TS=(Brain-Gut-Microbiome Axis)) OR TS=(Axis, Brain-Gut-Microbiome)…	4575
#3	Language：English AND Date Range：2012-01-01 to 2021-12-31	20317781
#4	#3 AND #2 AND #1	650
#5	#3 AND #2 AND #1 and article or review	631

## Sheet: Country
Top 10 Countries/Regions ranked by publications and centrality												Countries/Regions, institutions and authors ranked by publications and centrality.
Ranking	Publications	Country/Region	Centrality	Country/Region								Items	Ranking	Country/Region	Publications	Country/Region	Centrality
1	163	USA	0.95	NETHERLANDS.								Country/Region	1	USA	163	NETHERLANDS.	0.95
2	84	IRELAND.	0.59	SPAIN.									2	IRELAND.	84	SPAIN.	0.59
3	83	PEOPLES R CHINA.	0.57	BRAZIL.									3	PEOPLES R CHINA.	83	BRAZIL.	0.57
4	48	ITALY.	0.52	CANADA.									4	ITALY.	48	CANADA.	0.52
5	41	ENGLAND.	0.47	CZECH REPUBLIC.									5	ENGLAND.	41	CZECH REPUBLIC.	0.47
6	35	AUSTRALIA.	0.44	SWITZERLAND.									6	AUSTRALIA.	35	SWITZERLAND.	0.44
7	33	CANADA.	0.43	ISRAEL.									7	CANADA.	33	ISRAEL.	0.43
8	31	GERMANY.	0.36	PEOPLES R CHINA.									8	GERMANY.	31	PEOPLES R CHINA.	0.36
9	28	FRANCE.	0.34	GREECE.									9	FRANCE.	28	GREECE.	0.34
10	26	SWEDEN.	0.27	PHILIPPINES.									10	SWEDEN.	26	PHILIPPINES.	0.27
												Institutions	1	Natl Univ Ireland Univ Coll Cork	86	Univ N Carolina	0.2
													2	Univ Calif Los Angeles	21	Natl Univ Ireland Univ Coll Cork	0.16
Ranked by publications						Ranked by centrality							3	McMaster Univ	19	Univ Gothenburg	0.15
Rank	Publication	Centrality	Year	Country/Region		Rank	Count	Centrality	Year	Country/Region			4	Univ N Carolina	15	Univ Groningen	0.14
1	163	0.24	2012	USA		1	23	0.95	2012	NETHERLANDS.			5	Maastricht Univ	7	Univ Calif Los Angeles	0.08
2	84	0.18	2012	IRELAND.		2	25	0.59	2012	SPAIN.			6	Univ Duisburg Essen	7	CALTECH	0.08
3	83	0.36	2012	PEOPLES R CHINA.		3	5	0.57	2016	BRAZIL.			7	Mayo Clin	7	Univ Washington	0.07
4	48	0.24	2012	ITALY.		4	33	0.52	2012	CANADA.			8	Baylor Coll Med	7	Acad Med Ctr	0.07
5	41	0.22	2013	ENGLAND.		5	2	0.47	2015	CZECH REPUBLIC.			9	Univ Newcastle	7	Ctr Integrat Psychiat	0.07
6	35	0	2012	AUSTRALIA.		6	8	0.44	2017	SWITZERLAND.			10	Texas Childrens Hosp	6	Univ Newcastle	0.06
7	33	0.52	2012	CANADA.		7	6	0.43	2013	ISRAEL.		Authors	1	J F CRYAN	68	J F CRYAN	0.05
8	31	0.16	2012	GERMANY.		8	83	0.36	2012	PEOPLES R CHINA.			2	TIMOTHY G DINAN	51	TIMOTHY G DINAN	0.05
9	28	0.02	2012	FRANCE.		9	4	0.34	2014	GREECE.			3	GERARD CLARKE	24	GERARD CLARKE	0.03
10	26	0.11	2012	SWEDEN.		10	1	0.27	2019	PHILIPPINES.			4	EMERAN A MAYER	10	EMERAN A MAYER	0.04
11	25	0.59	2012	SPAIN.		11	163	0.24	2012	USA			5	T G DINAN	10	T G DINAN	0.01
12	24	0	2012	POLAND.		12	48	0.24	2012	ITALY.
13	23	0.95	2012	NETHERLANDS.		13	41	0.22	2013	ENGLAND.
14	20	0.12	2013	JAPAN.		14	84	0.18	2012	IRELAND.
15	18	0.13	2013	BELGIUM.		15	31	0.16	2012	GERMANY.
16	17	0.15	2014	SOUTH KOREA.		16	17	0.15	2014	SOUTH KOREA.
17	10	0	2015	TURKEY.		17	18	0.13	2013	BELGIUM.
18	8	0.44	2017	SWITZERLAND.		18	20	0.12	2013	JAPAN.
19	8	0.1	2017	MALAYSIA.		19	3	0.12	2017	BULGARIA.
20	8	0.06	2017	AUSTRIA.		20	26	0.11	2012	SWEDEN.
21	7	0	2014	INDIA.		21	8	0.1	2017	MALAYSIA.
22	7	0	2014	NORWAY.		22	6	0.09	2015	TAIWAN.
23	6	0.43	2013	ISRAEL.		23	8	0.06	2017	AUSTRIA.
24	6	0.09	2015	TAIWAN.		24	6	0.06	2012	CHILE.
25	6	0.06	2012	CHILE.		25	6	0.06	2020	ROMANIA.
26	6	0.06	2020	ROMANIA.		26	6	0.06	2016	SCOTLAND.
27	6	0.06	2016	SCOTLAND.		27	1	0.06	2021	ALBANIA.
28	6	0	2016	DENMARK.		28	1	0.06	2021	NORTH MACEDONIA.
29	6	0	2013	IRAN.		29	28	0.02	2012	FRANCE.
30	5	0.57	2016	BRAZIL.		30	4	0.01	2017	SINGAPORE.
31	5	0	2017	THAILAND.		31	35	0	2012	AUSTRALIA.
32	4	0.34	2014	GREECE.		32	24	0	2012	POLAND.
33	4	0.01	2017	SINGAPORE.		33	10	0	2015	TURKEY.
34	4	0	2016	FINLAND.		34	7	0	2014	INDIA.
35	4	0	2016	MEXICO.		35	7	0	2014	NORWAY.
36	4	0	2015	NEW ZEALAND.		36	6	0	2016	DENMARK.
37	3	0.12	2017	BULGARIA.		37	6	0	2013	IRAN.
38	3	0	2017	RUSSIA.		38	5	0	2017	THAILAND.
39	2	0.47	2015	CZECH REPUBLIC.		39	4	0	2016	FINLAND.
40	2	0	2014	AUSTRALIA		40	4	0	2016	MEXICO.
41	2	0	2018	EGYPT.		41	4	0	2015	NEW ZEALAND.
42	2	0	2013	IRELAND		42	3	0	2017	RUSSIA.
43	2	0	2018	PAKISTAN.		43	2	0	2014	AUSTRALIA
44	2	0	2019	PALESTINE.		44	2	0	2018	EGYPT.
45	2	0	2020	QATAR.		45	2	0	2013	IRELAND
46	1	0.27	2019	PHILIPPINES.		46	2	0	2018	PAKISTAN.
47	1	0.06	2021	ALBANIA.		47	2	0	2019	PALESTINE.
48	1	0.06	2021	NORTH MACEDONIA.		48	2	0	2020	QATAR.
49	1	0	2015	BELGIUM		49	1	0	2015	BELGIUM
50	1	0	2021	CANADA		50	1	0	2021	CANADA
51	1	0	2020	COSTA RICA.		51	1	0	2020	COSTA RICA.
52	1	0	2019	CYPRUS.		52	1	0	2019	CYPRUS.
53	1	0	2017	LUXEMBOURG.		53	1	0	2017	LUXEMBOURG.
54	1	0	2020	MOROCCO.		54	1	0	2020	MOROCCO.
55	1	0	2019	PORTUGAL.		55	1	0	2019	PORTUGAL.
56	1	0	2020	SAUDI ARABIA.		56	1	0	2020	SAUDI ARABIA.
57	1	0	2021	SOUTH AFRICA.		57	1	0	2021	SOUTH AFRICA.
58	1	0	2018	SRI LANKA.		58	1	0	2018	SRI LANKA.

## Sheet: Author
Top 5 authors ranked by publications and centrality
Ranking	publications	Centrality	Authors
1	68	0.05	J F CRYAN
2	51	0.05	TIMOTHY G DINAN
3	24	0.03	GERARD CLARKE
4	10	0.04	EMERAN A MAYER
5	10	0.01	T G DINAN
Rank	Count	Centrality	Year	Authors
1	68	0.05	2012	J F CRYAN
2	51	0.05	2012	TIMOTHY G DINAN
3	24	0.03	2012	GERARD CLARKE
4	10	0.04	2013	EMERAN A MAYER
5	10	0.01	2014	T G DINAN
6	8	0.02	2013	CATHERINE STANTON
7	8	0.01	2014	PAUL J KENNEDY
8	7	0	2015	SIGRID ELSENBRUCH
9	6	0.01	2016	BEVERLEY GREENWOODVAN MEERVELD
10	6	0	2012	CRISTINA STASI
11	5	0	2014	RACHEL D MOLONEY

## Sheet: Institution
					Top 10 institutions ranked by publications and centrality
Ranking	Count	Centrality	Years	Institutions	Ranking	Publications	Institutions	Centrality	Institutions
1	86	0.16	2012	Natl Univ Ireland Univ Coll Cork	1	86	Natl Univ Ireland Univ Coll Cork	0.2	Univ N Carolina
2	21	0.08	2012	Univ Calif Los Angeles	2	21	Univ Calif Los Angeles	0.16	Natl Univ Ireland Univ Coll Cork
3	19	0.05	2012	McMaster Univ	3	19	McMaster Univ	0.15	Univ Gothenburg
4	15	0.2	2013	Univ N Carolina	4	15	Univ N Carolina	0.14	Univ Groningen
5	7	0.04	2012	Maastricht Univ	5	7	Maastricht Univ	0.08	Univ Calif Los Angeles
6	7	0	2015	Univ Duisburg Essen	6	7	Univ Duisburg Essen	0.08	CALTECH
7	7	0.01	2012	Mayo Clin	7	7	Mayo Clin	0.07	Univ Washington
8	7	0.03	2013	Baylor Coll Med	8	7	Baylor Coll Med	0.07	Acad Med Ctr
9	7	0.06	2012	Univ Newcastle	9	7	Univ Newcastle	0.07	Ctr Integrat Psychiat
10	6	0.03	2013	Texas Childrens Hosp	10	6	Texas Childrens Hosp	0.06	Univ Newcastle
11	6	0	2020	Univ Oklahoma
12	6	0.01	2016	Columbia Univ
13	6	0.03	2017	Harvard Med Sch	Ranking	Publications	Centrality	Years	Institutions
14	6	0	2016	Zhejiang Univ	1	15	0.2	2013	Univ N Carolina
15	6	0.01	2015	Katholieke Univ Leuven	2	86	0.16	2012	Natl Univ Ireland Univ Coll Cork
16	5	0	2012	Univ Pisa	3	4	0.15	2018	Univ Gothenburg
					4	4	0.14	2016	Univ Groningen
					5	21	0.08	2012	Univ Calif Los Angeles
					6	1	0.08	2014	CALTECH
					7	2	0.07	2020	Univ Washington
					8	1	0.07	2018	Acad Med Ctr
					9	1	0.07	2018	Ctr Integrat Psychiat
					10	7	0.06	2012	Univ Newcastle
					11	19	0.05	2012	McMaster Univ
					12	7	0.04	2012	Maastricht Univ
					13	2	0.04	2020	Univ Amsterdam
					14	2	0.04	2017	Kings Coll London
					15	7	0.03	2013	Baylor Coll Med
					16	6	0.03	2013	Texas Childrens Hosp
					17	6	0.03	2017	Harvard Med Sch
					18	3	0.03	2017	Chulalongkorn Univ
					19	3	0.02	2018	CSIC
					20	2	0.02	2013	INRA
					21	1	0.02	2021	Charleston Ctr
					22	7	0.01	2012	Mayo Clin
					23	6	0.01	2016	Columbia Univ
					24	6	0.01	2015	Katholieke Univ Leuven
					25	4	0.01	2020	Deakin Univ
					26	4	0.01	2018	Campbell Univ
					27	4	0.01	2013	Queen Mary Univ London
					28	3	0.01	2015	Michigan State Univ
					29	3	0.01	2021	Univ Southern Calif
					30	3	0.01	2015	Linkoping Univ
					31	3	0.01	2017	Boston Univ
					32	3	0.01	2020	Univ Illinois
					33	2	0.01	2017	Univ Toronto
					34	2	0.01	2018	Johns Hopkins Univ
					35	2	0.01	2020	Haukeland Hosp
					36	2	0.01	2012	Ctr Invest Biomed Red Enfermedades Hepat & Digest
					37	2	0.01	2016	Univ New S Wales
					38	1	0.01	2013	Hosp Valle De Hebron
					39	1	0.01	2013	NIZO Food Res

## Sheet: Keyword
Top 20 keywords in terms of frequency and centrality							Ranked by frequency and centrality
Rank	Keywords	Frequency	Keywords	Centrality			Rank	Keywords	Frequency	Keywords	Centrality
1	irritable bowel syndrome	378	anxiety likebehavior	0.32			1	irritable bowel syndrome	378	anxiety likebehavior	0.32
2	intestinal microbiota	92	alzheimers disease	0.22			2	intestinal microbiota	92	alzheimers disease	0.22
3	double blind	78	clinical trial	0.19			3	double blind	78	clinical trial	0.19
4	anxiety like behavior	73	intestinal bacterial overgrowth	0.19			4	anxiety like behavior	73	intestinal bacterial overgrowth	0.19
5	fecal microbiota	68	inflammation	0.17			5	fecal microbiota	68	inflammation	0.17
6	gut microbiota	59	gut	0.15			6	gut microbiota	59	gut	0.15
7	quality of life	57	abdominal pain	0.14			7	quality of life	57	abdominal pain	0.14
8	chain fatty acid	57	crohns disease	0.14			8	chain fatty acid	57	crohns disease	0.14
9	stress	53	rat	0.12			9	stress	53	rat	0.12
10	gut brain axis	52	axis	0.11			10	gut brain axis	52	axis	0.11
11	abdominal pain	48	probiotics	0.11			11	abdominal pain	48	probiotics	0.11
12	functional gastrointestinal disorder	45	celiac disease	0.11			12	functional gastrointestinal disorder	45	celiac disease	0.11
13	symptom	42	central nervous system	0.1			13	symptom	42	central nervous system	0.1
14	behavior	41	serotonin	0.1			14	behavior	41	serotonin	0.1
15	pain	40	corticotropin releasing factor	0.09			15	pain	40	corticotropin releasing factor	0.09
16	disorder	38	colorectal distension	0.09			16	disorder	38	colorectal distension	0.09
17	brain	38	rectal distension	0.09			17	brain	38	rectal distension	0.09
18	brain gut axis	38	neonatal maternal separation	0.09			18	brain gut axis	38	neonatal maternal separation	0.09
19	anxiety	37	gamma aminobutyric acid	0.09			19	anxiety	37	gamma aminobutyric acid	0.09
20	depression	34	stress	0.08			20	depression	34	stress	0.08
							21	ib	33	behavior	0.08
							22	clinical trial	29	disorder	0.08
Ranked by centrality							23	central nervous system	28	enteric nervous system	0.08
Rank	Count	Centrality	Year	Keywords			24	prevalence	28	maternal separation	0.08
1	73	0.32	2012	anxiety like behavior			25	inflammation	27	body mass index	0.08
2	7	0.22	2015	alzheimers disease			26	microbiota	27	fecal microbiota	0.07
3	29	0.19	2012	clinical trial			27	corticotropin releasing factor	26	pain	0.07
4	6	0.19	2017	intestinal bacterial overgrowth			28	disease	26	major depression	0.07
5	27	0.17	2013	inflammation			29	psychological stress	24	association	0.07
6	10	0.15	2014	gut			30	mast cell	24	gastrointestinal tract	0.07
7	48	0.14	2012	abdominal pain
8	10	0.14	2013	crohns disease
9	16	0.12	2014	rat
10	22	0.11	2012	axiss
11	8	0.11	2013	probiotics
12	6	0.11	2013	celiac disease
13	28	0.1	2012	central nervous system
14	6	0.1	2019	serotonin
15	26	0.09	2012	corticotropin releasing factor
16	13	0.09	2012	colorectal distension
17	12	0.09	2014	rectal distension
18	11	0.09	2012	neonatal maternal separation
19	4	0.09	2020	gamma aminobutyric acid
20	53	0.08	2012	stress
21	41	0.08	2012	behavior
22	38	0.08	2013	disorder
23	20	0.08	2015	enteric nervous system
24	19	0.08	2012	maternal separation
25	4	0.08	2017	body mass index
26	68	0.07	2012	fecal microbiota
27	40	0.07	2012	pain
28	14	0.07	2016	major depression
29	13	0.07	2012	association
30	6	0.07	2015	gastrointestinal tract
31	4	0.07	2015	bacterial translocation
32	2	0.07	2014	acute psychological stress
33	2	0.07	2014	colonic dysfunction
34	57	0.06	2013	chain fatty acid
35	38	0.06	2012	brain gut axis
36	33	0.06	2013	ib
37	21	0.06	2013	activation
38	7	0.06	2014	functional dyspepsia
39	2	0.06	2019	epithelial cell
40	2	0.06	2019	nf kappa b
41	17	0.05	2013	expression
42	12	0.05	2013	gastrointestinal disorder
43	12	0.05	2015	visceral pain
44	12	0.05	2014	immune activation
45	11	0.05	2013	ulcerative coliti
46	9	0.05	2016	lactobacillus helveticus r0052
47	8	0.05	2015	model
48	6	0.05	2016	adult hippocampal neurogenesis
49	6	0.05	2019	sodium butyrate
50	4	0.05	2016	early life
51	4	0.05	2020	bile acid
52	4	0.05	2015	lactobacillus rhamnosus gg
53	4	0.05	2019	depressive like behavior
54	4	0.05	2015	clostridium difficile infection
55	3	0.05	2012	adult rat
56	1	0.05	2013	basal ganglia
57	42	0.04	2014	symptom
58	34	0.04	2012	depression
59	28	0.04	2014	prevalence
60	24	0.04	2014	psychological stress
61	24	0.04	2013	mast cell
62	20	0.04	2013	pituitary adrenal axis
63	18	0.04	2014	gastrointestinal symptom
64	16	0.04	2013	brain axis
65	14	0.04	2016	nervous system
66	12	0.04	2013	bacteria
67	11	0.04	2017	intestinal permeability
68	10	0.04	2012	induced visceral hypersensitivity
69	9	0.04	2017	children
70	6	0.04	2012	lactobacillus reuteri
71	4	0.04	2014	pathogenesis
72	4	0.04	2017	prefrontal cortex
73	2	0.04	2017	neuropsychiatric disorder
74	1	0.04	2012	card sorting test
75	92	0.03	2012	intestinal microbiota
76	57	0.03	2013	quality of life
77	27	0.03	2014	microbiota
78	19	0.03	2014	randomized controlled trial
79	17	0.03	2013	controlled trial
80	13	0.03	2012	placebo controlled trial
81	7	0.03	2015	probiotic treatment
82	6	0.03	2019	motility
83	6	0.03	2017	necrosis factor alpha
84	5	0.03	2016	dysfunction
85	4	0.03	2016	inflammatory bowel disease
86	4	0.03	2014	gastroesophageal reflux disease
87	3	0.03	2012	cholecystokinin
88	2	0.03	2018	unpredictable mild stress
89	2	0.03	2017	elimination diet
90	2	0.03	2020	lipid peroxidation
91	1	0.03	2016	adhesion molecule a
92	1	0.03	2015	attention deficit/hyperactivity disorder
93	45	0.02	2012	functional gastrointestinal disorder
94	38	0.02	2012	brain
95	37	0.02	2013	anxiety
96	23	0.02	2015	health
97	21	0.02	2016	parkinsons disease
98	13	0.02	2017	mechanism
99	13	0.02	2014	response
100	11	0.02	2014	receptor
101	11	0.02	2017	impact
102	9	0.02	2017	fermented milk
103	8	0.02	2012	bifidobacterium
104	8	0.02	2015	fecalmicrobiota
105	7	0.02	2015	early life stress
106	6	0.02	2020	bifidobacterium longum ncc3001
107	5	0.02	2016	gastrointestinal motility
108	5	0.02	2019	cognitive behavioral therapy
109	5	0.02	2016	tryptophan metabolism
110	5	0.02	2021	glucagon like peptide 1
111	5	0.02	2015	neurotrophic factor
112	4	0.02	2018	gene expression
113	4	0.02	2020	fmri
114	4	0.02	2018	sex difference
115	4	0.02	2018	enteric microbiota
116	4	0.02	2014	molecular analysis
117	4	0.02	2020	ibd
118	4	0.02	2012	acid
119	4	0.02	2020	barrier
120	4	0.02	2015	receptor expression
121	4	0.02	2018	infection
122	4	0.02	2016	colonization
123	3	0.02	2019	risk
124	2	0.02	2018	mediated mechanism
125	2	0.02	2020	dna methylation
126	2	0.02	2014	lactobacillus reuteri ingestion
127	2	0.02	2014	probioticbifidobacterium infanti
128	2	0.02	2012	epithelial barrier
129	2	0.02	2020	functional gi disorder
130	2	0.02	2019	physical activity
131	2	0.02	2020	bipolar disorder
132	1	0.02	2013	16s ribosomal rna
133	1	0.02	2016	adrenocorticotropic hormone
134	1	0.02	2014	5 ht3 receptor
135	1	0.02	2016	adult like fear
136	78	0.01	2012	double blind
137	26	0.01	2015	disease
138	16	0.01	2014	diet
139	14	0.01	2016	system
140	12	0.01	2017	modulation
141	11	0.01	2013	lactobacillus
142	11	0.01	2012	corticotropin releasing hormone
143	9	0.01	2014	hypersensitivity
144	8	0.01	2016	hpa axis
145	7	0.01	2020	aryl hydrocarbon receptor
146	7	0.01	2016	bifidobacterium longum r0175
147	6	0.01	2019	food intake
148	5	0.01	2020	glucocorticoid receptor
149	5	0.01	2014	lactobacillus helveticus
150	5	0.01	2018	gut directed hypnotherapy
151	5	0.01	2018	life
152	5	0.01	2017	epidemiology
153	4	0.01	2012	chronic fatigue syndrome
154	4	0.01	2015	antidepressant
155	4	0.01	2013	mouse
156	4	0.01	2017	fermented milk product
157	4	0.01	2012	maternalseparation
158	4	0.01	2014	immune system
159	4	0.01	2014	placebo
160	4	0.01	2014	heart rate variability
161	3	0.01	2016	pituitary adrenal system
162	3	0.01	2020	population
163	3	0.01	2018	t lymphocyte
164	3	0.01	2020	casei strain shirota
165	3	0.01	2012	campylobacter jejuni
166	3	0.01	2016	adolescent
167	3	0.01	2020	tryptophan
168	2	0.01	2019	anorexia nervosa
169	2	0.01	2016	murine model
170	2	0.01	2020	electroacupuncture
171	2	0.01	2017	intestinal barrier function
172	2	0.01	2012	interferon gamma
173	2	0.01	2017	autism
174	2	0.01	2021	immune
175	2	0.01	2019	vagus nerve
176	2	0.01	2017	chronic stress
177	2	0.01	2012	cerebral blood flow
178	2	0.01	2016	mouse model
179	2	0.01	2015	neuron
180	2	0.01	2016	water avoidance stress
181	2	0.01	2018	psychological therapy
182	2	0.01	2018	interstitial cell
183	2	0.01	2014	cholinergic antiinflammatory pathway
184	2	0.01	2016	mice
185	2	0.01	2020	chronic psychosocial stress
186	2	0.01	2019	guanylate cyclase c
187	2	0.01	2020	miceimplication
188	2	0.01	2017	diversity
189	2	0.01	2012	germ free
190	2	0.01	2019	metabolism
191	2	0.01	2020	gastrointestinalmicrobiota
192	2	0.01	2020	lactobacillus plantarum ps128
193	2	0.01	2014	intestinal barrier
194	2	0.01	2021	healthy control
195	2	0.01	2018	improves symptom
196	2	0.01	2017	oxidative stress
197	2	0.01	2021	directedhypnotherapy
198	2	0.01	2013	cerebral activation
199	2	0.01	2016	perceived stress
200	2	0.01	2018	gut brain
201	2	0.01	2017	hospital anxiety
202	2	0.01	2014	spinal cord
203	2	0.01	2019	protein coupled receptor
204	1	0.01	2016	adolescent testosterone
205	1	0.01	2012	aversive visceralstimulation
206	1	0.01	2016	11 beta hydroxysteroid dehydrogenase type 1
207	1	0.01	2015	16sribosomal rna
208	1	0.01	2015	5-ht
209	1	0.01	2016	acupuncture treatment
210	1	0.01	2012	5 ht3 receptorantagonist
211	1	0.01	2015	antibiotics
212	378	0	2012	irritable bowel syndrome
213	59	0	2013	gut microbiota
214	52	0	2015	gut brain axis
215	23	0	2014	visceral hypersensitivity
216	18	0	2017	metaanalysis
217	14	0	2018	risk factor
218	11	0	2018	low fodmap diet
219	11	0	2017	pathophysiology
220	9	0	2018	major depressive disorder
221	9	0	2014	gastrointestinal microbiota
222	9	0	2018	constipation
223	8	0	2014	autism spectrum disorder
224	8	0	2012	animal model
225	8	0	2014	intestinalmicrobiota
226	7	0	2017	severity
227	7	0	2014	management
228	7	0	2020	enteroendocrine cell
229	7	0	2016	alpha synuclein
230	7	0	2013	bacterial overgrowth
231	6	0	2018	mood
232	5	0	2020	blood brain barrier
233	5	0	2018	diarrhea
234	5	0	2015	rat model
235	4	0	2021	cell
236	4	0	2015	bdnf
237	4	0	2015	gut axis
238	4	0	2019	comorbidity
239	4	0	2018	high fat diet
240	4	0	2020	efficacy
241	3	0	2020	visceralhypersensitivity
242	3	0	2014	colonic transit
243	3	0	2018	scale
244	3	0	2021	fecal microbiota transplantation
245	3	0	2014	probiotic bifidobacterium infanti
246	3	0	2021	therapy
247	3	0	2019	vagal pathway
248	3	0	2017	network
249	3	0	2014	women
250	3	0	2016	substance p
251	3	0	2020	pathway
252	3	0	2021	connectivity
253	3	0	2017	validation
254	3	0	2014	constipation predominant
255	3	0	2020	indoleamine 2
256	3	0	2021	functional abdominal pain
257	3	0	2017	cortex
258	2	0	2015	permeability
259	2	0	2017	prenatal stress
260	2	0	2019	ptsd
261	2	0	2014	primary care
262	2	0	2019	brain development
263	2	0	2018	dendritic cell
264	2	0	2016	epigenetic regulation
265	2	0	2017	gaba
266	2	0	2021	in vitro
267	2	0	2020	healthycontrol
268	2	0	2018	placebo controlledtrial
269	2	0	2021	childhood
270	2	0	2017	early life adversity
271	2	0	2012	abnormality
272	2	0	2018	united states
273	2	0	2019	colon
274	2	0	2015	innate immunity
275	2	0	2018	hypnosis
276	2	0	2021	glial cell
277	2	0	2021	helicobacter pylori infection
278	2	0	2013	stimulation
279	2	0	2020	chainfatty acid
280	2	0	2020	neural circuitry
281	2	0	2015	psychological factor
282	2	0	2019	psychobiotics
283	2	0	2020	dyspepsia
284	2	0	2017	sensitivity
285	2	0	2014	clinical implication
286	2	0	2018	gram negative enterobacteria
287	2	0	2019	disruption
288	2	0	2014	colonic motility
289	2	0	2021	c reactive protein
290	2	0	2019	dietary fiber
291	2	0	2019	mutation
292	2	0	2016	propionic acid
293	2	0	2014	bifidobacterium infantis 35624
294	2	0	2019	nmda receptor
295	2	0	2018	commensal bacteria
296	2	0	2020	antimicrobial activity
297	2	0	2017	healthy volunteer
298	2	0	2016	formula fed infant
299	2	0	2014	fatty acid
300	2	0	2018	bifidobacterium longumncc3001
301	2	0	2019	low fodmapdiet
302	2	0	2015	nitric oxide synthase
303	2	0	2021	endocrine cell
304	2	0	2021	gastrointestinal transit
305	2	0	2020	hypnotherapy
306	1	0	2015	age relateddecline
307	1	0	2015	acupuncture
308	1	0	2016	adult hippocampalneurogenesis
309	1	0	2013	blood
310	1	0	2013	chronic restraint stress
311	1	0	2012	challenge
312	1	0	2012	blood mononuclear cell
313	1	0	2013	brain gut interaction
314	1	0	2012	acid transporter inhibitor
315	1	0	2015	antibiotic associated diarrhea
316	1	0	2015	amygdala response
317	1	0	2015	adverse event
318	1	0	2012	citalopram
319	1	0	2012	brain gut response
320	1	0	2012	autonomic nervous system
321	1	0	2013	allosteric modulator
322	1	0	2013	amygdala
323	1	0	2014	acth
324	1	0	2014	acute mentalstress
325	1	0	2015	antidepressant treatment
326	1	0	2013	autonomicresponse
327	1	0	2013	anxiolytic like
328	1	0	2015	afferent fiber
329	1	0	2016	2-ag
330	1	0	2013	abdominal vagus
331	1	0	2016	affectivebehavior
332	1	0	2015	amygdalo hippocampectomy
333	1	0	2012	barrierfunction
334	1	0	2015	arcuate nucleus
335	1	0	2012	chest pain
336	1	0	2015	acid induces apoptosis
337	1	0	2012	alteredrectal perception
338	1	0	2012	colonic distension
339	1	0	2012	barrier dysfunction

## Sheet: Cluster
Keywords cluster analysis (the silhouette value is over 0.7).								keyword burst
Ccluster	Size	Sihouette	Mean Years	Label（LLR）	Other Keywords	LLR Details		Year	Keywords
0	34	0.865	2014	dysbiosis	psychobiotic；intestinal microbiota；ibs；colonic dysfunction	dysbiosis (8.95, 0.005); psychobiotic (7.88, 0.005); intestinal microbiota (7.34, 0.01); ibs (7.14, 0.01); colonic dysfunction (5.7, 0.05)		2012-2015	brain gut axis，induced visceral hypersensitivity，animal model，corticotropin releasing hormone，functional gastrointestinal disorder，bifidobacterium，colorectal distension，ulcerative coliti
1	33	0.887	2015	anxiety like behavior	gut；irritable bowel syndrome；visceral hypersensitivity；bile acid	anxiety like behavior (15.04, 0.001); gut (9.61, 0.005); irritable bowel syndrome (8.25, 0.005); visceral hypersensitivity (8.19, 0.005); bile acid (6.93, 0.01)		2015-2017	maternal separation，neonatal maternal separation，probiotics，mast cell，visceral hypersensitivity，randomized controlled trail，intestinal microbiota，anxiety like behavior，visceral pain，neurotrophic factor，gut axis
2	29	0.844	2015	ibs	pain；visceral hypersensitivity；hypnosis；gut directed hypnotherapy	ibs (32.12, 1.0E-4); pain (16.28, 1.0E-4); visceral hypersensitivity (9.77, 0.005); hypnosis (9.66, 0.005); gut directed hypnotherapy (9.66, 0.005)		2017-2021	health，meta analysis, mechanism, bacteria，motility，cognitive behavioral therapy
3	27	0.851	2015	leaky gut	major depression；small intestinal bacterial overgrowth；migraine；prokinetics	leaky gut (8.44, 0.005); major depression (6.23, 0.05); small intestinal bacterial overgrowth (6.23, 0.05); migraine (6.23, 0.05); prokinetics (6.23, 0.05)
4	25	0.833	2015	cognitive impairment	disease；expression；ibs-d；s-ketamine	cognitive impairment (7.34, 0.01); disease (5.75, 0.05); expression (5.75, 0.05); ibs-d (5.51, 0.05); s-ketamine (5.51, 0.05)
5	22	0.838	2015	depression	substance p；amygdala；anxiety；toll-like receptors	depression (7.81, 0.01); substance p (7.52, 0.01); amygdala (7.52, 0.01); anxiety (6.41, 0.05); toll-like receptors (5.6, 0.05)
6	21	0.772	2015	dyspepsia	corticotropin-releasing factor；probiotics；sensory nerves；strain difference	dyspepsia (7, 0.01); corticotropin-releasing factor (7, 0.01); probiotics (6.78, 0.01); sensory nerves (6.17, 0.05); strain difference (6.17, 0.05)
7	20	0.842	2017	psychiatric illnesses	hypothalamic-pituitary-adrenal axis；critical windows；brain plasticity；early life challenges	psychiatric illnesses (15.03, 0.001); hypothalamic-pituitary-adrenal axis (14.41, 0.001); critical windows (11.26, 0.001); brain plasticity (11.26, 0.001); early life challenges (11.26, 0.001)
8	19	0.811	2013	anxiety	mouse；autonomic nervous system	depression (14.45, 0.001); anxiety (10.49, 0.005); e (10.43, 0.005); mouse (10.43, 0.005); autonomic nervous system (6.77, 0.01)
9	19	0.902	2017	tryptophan	neurodegenerative disease；canine；microbial tryptophan metabolites；translational	tryptophan (10, 0.005); neurodegenerative disease (7.5, 0.01); canine (7.01, 0.01); microbial tryptophan metabolites (7.01, 0.01); translational (7.01, 0.01)
10	19	0.867	2016	migraine disorders	dementia；gut microbiota transplantation；receptor alpha；child	migraine disorders (6.25, 0.05); dementia (6.25, 0.05); gut microbiota transplantation (6.25, 0.05); receptor alpha (6.25, 0.05); child (6.25, 0.05)
11	18	0.806	2015	lactobacillus reuteri	brain gut axi；quality of life；campylobacter jejuni；occupational stress	lactobacillus reuteri (7.88, 0.005); brain gut axi (7.38, 0.01); quality of life (6.62, 0.05); campylobacter jejuni (5.79, 0.05); occupational stress (5.79, 0.05)
12	18	0.837	2019	malonyldialdehyde	schizoaffective disorders；gut microbiota dysbiosis；bidirectional communication；proinflammatory cytokines	malonyldialdehyde (7.68, 0.01); schizoaffective disorders (7.68, 0.01); gut microbiota dysbiosis (7.68, 0.01); bidirectional communication (7.68, 0.01); proinflammatory cytokines (7.68, 0.01)
13	15	0.844	2015	spinal dorsal horn	neuron；receptor expression；colorectal distension；rat	spinal dorsal horn (11.35, 0.001); neuron (11.35, 0.001); receptor expression (11.35, 0.001); colorectal distension (11.26, 0.001); rat (9.08, 0.005)
14	14	0.786	2014	gaba	dendritic reorganization；suspended moxibustion；glucagon-like peptide-1 (glp-1)；resveratrol	gaba (14.2, 0.001); dendritic reorganization (7.09, 0.01); suspended moxibustion (7.09, 0.01); glucagon-like peptide-1 (glp-1) (7.09, 0.01); resveratrol (7.09, 0.01)

## Sheet: Reference
The top 10 highly cited references						The top 10 highly cited references and co-cited references
Rank	Title	Citations	Year			Items	Ranking	Title	Citations	Years
1	Mind-altering microorganisms: the impact of the gut microbiota on brain and behaviour.	2089	2012			Cited references	1	Mind-altering microorganisms: the impact of the gut microbiota on brain and behaviour.	2089	2012
2	The microbiome-gut-brain axis during early life regulates the hippocampal serotonergic system in a sex-dependent manner.	914	2013				2	The microbiome-gut-brain axis during early life regulates the hippocampal serotonergic system in a sex-dependent manner.	914	2013
3	The interplay between the intestinal microbiota and the brain.	850	2012				3	The interplay between the intestinal microbiota and the brain.	850	2012
4	Serotonin, tryptophan metabolism and the brain-gut-microbiome axis.	797	2015				4	Serotonin, tryptophan metabolism and the brain-gut-microbiome axis	797	2015
5	The Microbiota-Gut-Brain Axis. DOI 10.1038/mp.2012.77	736	2019				5	The Microbiota-Gut-Brain Axis	736	2019
6	Gut/brain axis and the microbiota. DOI 10.1016/j.biopsych.2008.06.026	667	2015				6	Gut/brain axis and the microbiota	667	2015
7	Transferring the blues: Depression-associated gut microbiota induces neurobehavioural changes in the rat.	620	2016				7	Transferring the blues: Depression-associated gut microbiota induces neurobehavioural changes in the rat	620	2016
8	Psychobiotics: a novel class of psychotropic.	530	2013				8	Psychobiotics: a novel class of psychotropic	530	2013
9	Breaking down the barriers: the gut microbiome, intestinal permeability and stress-related psychiatric disorders.	484	2015				9	Breaking down the barriers: the gut microbiome, intestinal permeability and stress-related psychiatric disorders	484	2015
10	Gut Microbes and the Brain: Paradigm Shift in Neuroscience.	445	2014				10	Gut Microbes and the Brain: Paradigm Shift in Neuroscience	445	2014
						Co-cited references	1	Ingestion of Lactobacillus strain regulates emotional behavior and central GABA receptor expression in a mouse via the vagus nerve.	182	2011
The top 10 highly co-cited references							2	Postnatal microbial colonization programs the hypothalamic-pituitary-adrenal system for stress response in mice.	148	2004
Rank	Title	Citations	Year				3	Normal gut microbiota modulates brain development and behavior.	144	2011
1	Ingestion of Lactobacillus strain regulates emotional behavior and central GABA receptor expression in a mouse via the vagus nerve.	182	2011				4	Mind-altering microorganisms: the impact of the gut microbiota on brain and behaviour.	141	2012
2	Postnatal microbial colonization programs the hypothalamic-pituitary-adrenal system for stress response in mice.	148	2004				5	The microbiome-gut-brain axis during early life regulates the hippocampal serotonergic system in a sex-dependent manner.	127	2013
3	Normal gut microbiota modulates brain development and behavior.	144	2011				6	Early life stress alters behavior, immunity, and microbiota in rats: implications for irritable bowel syndrome and psychiatric illnesses.	127	2009
4	Mind-altering microorganisms: the impact of the gut microbiota on brain and behaviour.	141	2012				7	Reduced anxiety-like behavior and central neurochemical change in germ-free mice.	117	2011
5	The microbiome-gut-brain axis during early life regulates the hippocampal serotonergic system in a sex-dependent manner.	127	2013				8	The intestinal microbiota affect central levels of brain-derived neurotropic factor and behavior in mice.	111	2011
6	Early life stress alters behavior, immunity, and microbiota in rats: implications for irritable bowel syndrome and psychiatric illnesses.	127	2009				9	Effects of the probiotic Bifidobacterium infantis in the maternal separation model of depression.	106	2010
7	Reduced anxiety-like behavior and central neurochemical change in germ-free mice.	117	2011				10	Principles and clinical implications of the brain-gut-enteric microbiota axis.	98	2013
8	The intestinal microbiota affect central levels of brain-derived neurotropic factor and behavior in mice.	111	2011
9	Effects of the probiotic Bifidobacterium infantis in the maternal separation model of depression.	106	2010
10	Principles and clinical implications of the brain-gut-enteric microbiota axis.	98	2013
								year

## Sheet: Journal
Highly cited journals and highly co-cited journals
Items	Rank	Journal	Counts	citations
Journal	1	neurogastroenterology and motility	32	1651
	2	world journal of gastroenterology	29	1283
	3	nutrients	16	574
	4	plos one	13	544
	5	american journal of physiology-gastrointestinal and liver physiology	10	470
	6	frontiers in psychiatry	10	163
	7	brain behavior and immunity	8	795
	8	frontiers in neuroscience	8	569
	9	international journal of molecular sciences	8	189
	10	journal of neurogastroenterology and motility	8	255
Co-cited journal	1	gastroenterology	3689	3689
	2	neurogastroent motil	2409	2409
	3	gut	2377	2377
	4	am j gastroenterol	1619	1619
	5	plos one	1342	1342
	6	p natl acad sci usa	1228	1228
	7	brain behav immun	1137	1137
	8	aliment pharm ther	1114	1114
	9	am j physiol-gastr l	1056	1056
	10	nature	1050	1050
